# Supplementary material for: ChREBP Is Dispensable for Myofiber Type Switch but Promotes Skeletal Muscle Regeneration
Source: Nutrients. 2026 Jun 21;18(12):2012. doi: 10.3390/nu18122012 (PMC13305853; doi:10.3390/nu18122012)
Supplement: Supplementary file 1 [file nutrients-18-02012-s001.zip]

Archive with 11 entries (11 files):
- Fig-S1.png
- Fig-S2.png
- Fig-S3.png
- Fig-S4.png
- Fig-S5.png
- Fig-S6.png
- Fig-S7.png
- Fig-S8.png
- Supplementary figures legend-Proof-Corrected.pdf
- Table-S1Primer information for qPCR analysis.xlsx
- Table-S2 Number of DEGs.xlsx
