# Supplementary material for: ChREBP Is Dispensable for Myofiber Type Switch but Promotes Skeletal Muscle Regeneration
Source: Nutrients. 2026 Jun 21;18(12):2012. doi: 10.3390/nu18122012 (PMC13305853; doi:10.3390/nu18122012)
Supplement: Supplementary file 1 [file nutrients-18-02012-s001.zip › Table-S1Primer information for qPCR analysis.xlsx]

## Sheet: Sheet1
Supplementary Table 1 Primer information for qPCR analysis
Gene	Forward primer 5‘-3’	Reverse primer 5‘-3’
36b4	TGGTTGCTTTGGCGGGATTAGTCG	AAGCGCGTCCTGGCATTGTCTGTG
Chrebp-α	ACAAAAAGCGGCTCCGTAAGTCC	GGGGGCGGTAATTGGTGAAGAAA
Chrebp-β	TCTGCAGATCGCGTGGAG	CTTGTCCCGGCATAGCAAC
ChREBP(total)	CACTCAGGGAATACACGCCTAC	ATCTTGGTCTTAGGGTCTTCAGG
Myh7	GCCAACTATGCTGGAGCTGATGCCC	GGTGCGTGGAGCGCAAGTTTGTCATAAG
Myh2	AAGTGACTGTGAAAACAGAAGCA	GCAGCCATTTGTAAGGGTTGAC
Myh1	GCGAATCGAGGCTCAGAACAA	GTAGTTCCGCCTTCGGTCTTG
Myh4	GGGCACCGTGGACTACAACATTAT	GACAAAGTGGGGGTGGGTGCTC
Myl1	AGTGCTGACCAGATTGCCG	TCATGGGCAGAAACTGTTCAAA
Myl2	ATCGACAAGAATGACCTAAGGGA	ATTTTTCACGTTCACTCGTCCT
Myl3	TGGGGAAGCCAAAACAGGAAG	AGCCATCAGTTTCTCTACCTCA
Tnni1	ATGCCGGAAGTTGAGAGGAAA	TCCGAGAGGTAACGCACCTT
Tnnc1	GCGGTAGAACAGTTGACAGAG	CCAGCTCCTTGGTGCTGAT
Tnnt1	CCTGTGGTGCCTCCTTTGATT	TGCGGTCTTTTAGTGCAATGAG
Tnni2	GCACCTGAAGAGTGTGATGCT	TCTCCTTCTCAGATTCTCGGC
Tnnc2	GAGGCCAGGTCCTACCTCAG	GGTGCCCAACTCTTTAACGCT
Tnnt3	AACTGGAGACTGACAAATTCGAGT	GCTGTGCTTCTGGGTTTGGT
Pkm	GCCGCCTGGACATTGACTC	CCATGAGAGAAATTCAGCCGAG
Pklr	GGACAAGGGGCGATGCAAAGACAG	ACCCCGAAGCGCAGATCCAAAAGA
Pax7	TCTCCAAGATTCTGTGCCGAT	CGGGGTTCTCTCTCTTATACTCC
MyoD1	CCACTCCGGGACATAGACTTG	AAAAGCGCAGGTCTGGTGAG
MyoG	GAGACATCCCCCTATTTCTACCA	GCTCAGTCCGCTCATAGCC
