# Supplementary material for: ChREBP Is Dispensable for Myofiber Type Switch but Promotes Skeletal Muscle Regeneration
Source: Nutrients. 2026 Jun 21;18(12):2012. doi: 10.3390/nu18122012 (PMC13305853; doi:10.3390/nu18122012)
Supplement: Supplementary file 1 [file nutrients-18-02012-s001.zip › Table-S2 Number of DEGs.xlsx]

## Sheet: Sheet1
Number of DEGs	Screening criteria
	Raw P < 0.05 & |log₂FC| ≥ 1	FDR < 0.05 & & |log₂FC| ≥ 1
F/F_GC vs. ChMKO_GC	192	9
F/F_SOL vs. ChMKO_SOL	226	19
AAV_GFP_GC vs. AAV_ChREBP_GC	45	1
Hypo_F/F_GC vs. Hypo_ChMKO_GC	548	1
Norm_F/F_GC vs. Hypo_F/F_GC	187	4
Norm_ChMKO_GC vs. Hypo_ChMKO_GC	480	213
Norm_F/F_GC vs. HFrD_F/F_GC	483	88
C2C12_CON vs. C2C12_ChREBP_OE	331	249
